# Supplementary material for: Cell swelling enhances ligand-driven β-adrenergic signaling
Source: Nat Commun. 2024 Sep 7;15:7822. doi: 10.1038/s41467-024-52191-y (PMC11379887; doi:10.1038/s41467-024-52191-y)
Supplement: Supplementary file 7 — Source Data [file 41467_2024_52191_MOESM7_ESM.xlsx]

## Sheet: Figure 1c
Figure 1c
	Time [min]	Control	Swelling
	0:00:00	0.437015	-0.84241
	0:00:21	0.845333	-0.44913
	0:00:42	0.49739	1.58998
	0:01:03	0.691647	1.01075
	0:01:24	0.177027	0.252069
	0:01:45	-0.0105748	0.259611
	0:02:06	0.00320468	-0.59883
	0:02:27	-0.86227	-0.24775
	0:02:48	0.000966414	-0.67585
	0:05:32	-6.32005	-5.76297
	0:05:53	-6.65102	-5.01784
	0:06:14	-7.31872	-5.22248
	0:06:35	-7.5529	-5.21628
	0:06:56	-8.68092	-4.93549
	0:07:17	-8.72143	-5.08948
	0:07:38	-9.15533	-5.13984
	0:07:59	-9.91708	-4.88402
	0:08:20	-10.6359	-5.45502
	0:08:41	-10.0127	-5.01373
	0:09:02	-10.5765	-4.89824
	0:09:23	-11.1308	-5.5409
	0:09:44	-9.77758	-5.91556
	0:10:05	-9.8951	-5.83885
	0:10:26	-10.2975	-6.38412
	0:12:29	2.11672	4.14559
	0:12:50	11.339	22.3289
	0:13:11	16.3016	35.2442
	0:13:32	17.1275	43.9922
	0:13:53	16.145	48.8383
	0:14:14	14.7005	50.3823
	0:14:35	13.803	51.2318
	0:14:56	13.0005	50.7551
	0:15:17	11.9918	50.0526
	0:15:38	11.3887	48.7962
	0:15:59	10.7121	47.0123
	0:16:20	11.2224	45.5919
	0:16:41	11.4391	43.6214
	0:17:02	11.299	41.412
	0:17:23	10.9612	39.9804
	0:17:44	11.1862	37.7426
	0:18:05	10.6017	35.7476
	0:18:26	10.8294	33.7338
	0:18:47	11.355	31.2106
	0:19:08	10.7678	28.5283
	0:19:29	11.7882	27.0276
	0:19:50	11.0706	25.173
	0:20:11	11.2566	22.8448
	0:20:32	11.4087	20.7891
	0:20:53	10.9796	19.2953
	0:21:14	11.1918	17.3501
	0:21:35	10.565	15.274
	0:21:56	12.0376	12.7897
	0:22:17	10.908	10.7195
	0:22:38	10.9723	9.02625
	0:22:59	10.9652	7.90376
	0:23:20	10.8115	7.62362
	0:23:41	10.0094	7.63663
	0:24:02	11.7958	7.08508
	0:24:23	10.9939	6.1521
	0:24:44	11.2426	6.72644
	0:25:05	11.822	6.90094
	0:25:26	11.4581	6.44256
	0:25:47	11.0034	7.19952
	0:26:08	10.4004	7.00397
	0:26:29	11.0136	6.99123
	0:26:50	10.1439	7.48557
	0:27:11	10.5321	6.95012
	0:27:32	10.4256	7.85118
	0:29:02	57.9448	46.3158
	0:29:23	84.0016	78.534
	0:29:44	92.5322	88.7882
	0:30:05	95.1719	92.7741
	0:30:26	96.2286	94.481
	0:30:47	97.3417	95.4303
	0:31:08	97.6607	96.2269
	0:31:29	97.5724	96.9675
	0:31:50	98.3114	96.9611
	0:32:11	98.9825	97.6073
	0:32:32	98.8786	97.5046
	0:32:53	99.5345	97.9502
	0:33:14	99.575	98.0839
	0:33:35	99.6215	98.299
	0:33:56	99.8636	98.1339
	0:34:17	99.8427	98.5294
	0:34:38	99.8887	98.8238
	0:34:59	99.6541	98.9383
	0:35:20	100.05	99.0079
	0:35:41	99.959	98.5627
	0:36:02	100.215	98.9215
	0:36:23	99.9137	98.9649
	0:36:44	99.7501	98.801
	0:37:05	99.8764	98.8745
	0:37:26	99.7282	99.5985
	0:37:47	100.044	99.966
	0:38:08	99.6883	100.183
	0:38:29	100.118	99.7523
	0:38:50	100.137	99.9231
	0:39:11	100.014	100.175

## Sheet: Figure 1d
Figure 1d
	log c(Iso)	Control									Swelling
	-12	0.113818	-16.249	-15.9064	8.96211	1.64759	-1.68155	5.55129	10.7218		2.24643	-10.1249	-9.92852	6.05633	16.7675	-3.26548	8.36831	9.91498
	-11.5					5.46071	-1.09443	0.300809	17.4041						7.64062	-1.01013	10.2416	16.0714
	-11.3	2.65661	-14.0009	-9.94956	8.07401						6.72384	-2.83627	-3.73054	8.06507
	-11	3.36684	-14.185	-9.7556	11.8547	3.92045	-1.89623	9.52415	12.4849		11.9895	1.59624	-2.01704	9.49157	8.28469	4.08872	12.4251	16.6562
	-10.5					5.12671	3.25026	10.9479	16.1547						14.3771	9.40664	20.3133	24.6953
	-10.3	11.468	9.18791	0.222493	7.54675						33.9049	28.8551	27.5449	27.4181
	-10	19.1183	20.182	14.9028	16.8688	3.34533	10.942	20.521	24.3037		44.6469	45.1497	42.0029	36.3931	25.2798	26.08	31.0278	34.3518
	-9.5					26.628	19.9987	38.0547	36.6058						48.2903	40.9469	58.8244	55.0437
	-9.3	44.7994	61.9767	55.6272	39.7099						76.9398	79.4974	80.6019	73.987
	-9	65.246	78.8362	74.9382	56.3307	37.7093	48.8474	53.196	56.3591		83.7122	88.0987	88.2602	83.7112	62.5812	66.0798	74.0453	78.756
	-8.5					60.9298	66.1593	72.2141	77.7818						74.8868	79.8595	84.6445	86.2047
	-8.3	88.574	93.3756	92.8257	85.8465						94.2917	93.9947	93.0659	94.1333
	-8	92.0448	94.3851	94.8111	91.9938	53.4405	76.6294	78.7352	89.8914		94.5834	94.253	94.6406	94.6404	74.3495	87.1566	89.4337	91.8989
	-7.5					75.5289	89.7313	91.7646	89.852						76.5202	90.7888	90.4365	92.7538
	-7.3		95.895	96.6324	95.1437							95.2615	95.7292	95.0732
	-7		96.6222	96.1578	93.9502	75.7065	93.4298	87.8358	95.7688			94.612	94.3741	91.8354	73.6672	90.1798	90.1641	94.7142

## Sheet: Figure 1e
Figure 1e
	Peak cAMP		Steady State cAMP			Paired t test (Peak cAMP)			Paired t test (Steady State cAMP)
	Control	Swelling	Control	Swelling		P value	<0.0001		P value	0.7827
	-9.267	-9.945	-9.211	-9.43		P value summary	****		P value summary	ns
	-9.699	-10.06	-9.268	-9.113		Significantly different (P < 0.05)?	Yes		Significantly different (P < 0.05)?	No
	-9.541	-10.03	-9.201	-9.065		One- or two-tailed P value?	Two-tailed		One- or two-tailed P value?	Two-tailed
	-9.069	-9.78	-8.928	-8.685		t, df	t=12.12, df=7		t, df	t=0.2867, df=7
	-9.05	-9.579	-8.833	-8.844		Number of pairs	8		Number of pairs	8
	-9.01	-9.48	-8.864	-9.03
	-9.223	-9.641	-8.922	-9.082		How big is the difference?			How big is the difference?
	-9.08	-9.563	-8.831	-8.951		Mean of differences (B - A)	-0.5174		Mean of differences (D - C)	-0.01775
						SD of differences	0.1207		SD of differences	0.1751
						SEM of differences	0.04268		SEM of differences	0.06192
						95% confidence interval	-0.6183 to -0.4165		95% confidence interval	-0.1642 to 0.1287
						R squared (partial eta squared)	0.9545		R squared (partial eta squared)	0.0116
						How effective was the pairing?			How effective was the pairing?
						Correlation coefficient (r)	0.8786		Correlation coefficient (r)	0.6328
						P value (one tailed)	0.002		P value (one tailed)	0.0461
						P value summary	**		P value summary	*
						Was the pairing significantly effective?	Yes		Was the pairing significantly effective?	Yes

## Sheet: Figure 2b
Figure 2b
	Time [min]	Control	Swelling
		100.031	100.958	100.323	100.254	99.622	100.271	99.849
	0	100.326	99.835	98.8577	100.363	99.9839	99.8794	99.2331
	0.5	100.228	99.6814	100.031	99.681	100.679	99.8689	101.034
	1	99.8014	99.8254	100.684	99.8506	99.7271	100.075	100.151
	1.5	99.6139	99.7006	100.105	99.5558	100.481	100.301	99.7328
	2	100.215	99.3552	98.4964	99.9031	100.282	100.585	100.236
	2.5	99.3412	100.679	99.9119	100.117	100.663	100.435	98.7142
	3	99.1409	98.7219	98.1648	99.7779	100.461	100.624	100.252
	3.5	99.7119	99.6958	98.1549	99.9152	101.173	100.776	99.8799
	4	99.9293	100.142	98.5508	100.368	100.86	100.683	99.8102
	4.5	99.9889	99.8302	99.4566	101.143	100.848	100.984	98.4779
	5	98.1736	99.408	98.1994	100.67	100.95	100.901	99.1208
	5.5	99.6182	101.389	99.6842	100.9	99.8693	101.956	107.781
	6	100.228	101.082	100.907	102.322	99.2677	102.537	107.796
	6.5	99.4776	100.339	99.1349	102.875	98.9443	101.372	108.126
	7	100.125	100.574	99.8921	103.752	99.4171	101.975	107.405
	7.5	100.172	101.289	100.615	103.509	100.332	102.733	108.614
	8	99.9974	101.351	100.436	104.789	100.505	103.127	108.745
	8.5	100.057	100.564	100.362	105.351	100.936	103.547	109.911
	9	99.1622	102.195	100.635	105.387	101.257	103.642	109.543
	9.5	99.6139	102.464	100.115	105.864	101.56	104.01	109.783
	10	99.5585	102.239	102.035	106.352	102.14	104.975	110.651
	10.5	99.9079	102.387	102.946	106.376	102.278	105.465	111.356
	11	99.6054	102.493	102.208	106.675	102.395	105.309	112.649
	11.5	99.077	103.337	104.04	107.907	102.903	105.797	111.576
	12	99.2815	102.781	103.807	107.459	102.94	105.687	112.971
	12.5	99.4562	103.39	103.901	108.331	103.554	106.212	112.854
	13	99.158	103.304	106.049	108.634	103.459	106.729	112.362
	13.5	98.3781	103.827	106.227	108.581	103.39	107.073	113.517
	14	99.1366	103.491	103.634	108.961	104.038	107.157	113.3
	14.5	98.8043	104.047	104.332	108.957	103.593	107.692	113.97
	15	98.9704	104.666	105.633	108.783	104.592	107.391	113.222
	15.5	98.8852	104.906	106.183	109.397	104.608	108.106	113.594
	16	98.8298	104.258	106.435	109.219	105.002	108.111	114.175
	16.5	98.8852	104.935	107.628	109.627	104.745	108.626	113.571
	17	98.8639	104.901	107.623	109.401	105.017	108.663	114.876
	17.5	98.8043	104.81	106.356	109.619	105.051	108.372	113.826
	18	99.1622	104.46	106.975	109.454	105.521	109.144	115.755
	18.5	99.4562	105.511	106.975	109.498	105.519	109.068	115.569
	19	99.4562	105.467	106.4	109.466	105.817	109.363	114.462
	19.5	98.8852	105.501	103.965	109.522	105.696	109.427	115.031
	20		103.011	106.697	109.712	106.031	109.699	115.248
	20.5		103.467	107.905	109.696	106.43	109.946	115.105
	21		104.969	108.108	109.724	106.336	109.52	115.627
	21.5		107.391	106.658	109.32	106.613	110.102	115.647
	22		105.583	107.954	109.647	106.872	110.053	115.368
	22.5		102.848	109.093	109.781	107.19	109.925	114.706
	23		105.99	107.475	109.442	106.975	110.382	115.98
	23.5		107.574	108.266	110.241	107.286	110.636	116.108
	24		106.182	109.236	110.079	107.147	110.619	115.527
	24.5		105.386	107.44	109.583	107.289	109.972	115.043
	25		105.29	108.425	109.809	107.585	110.476	116.286
	25.5

## Sheet: Figure 2c
Figure 2c
	Time [min]	Control	Swelling
	0	-0.24015	-1.32479
	0.083333	-0.38493	0.052867
	0.166667	0.161036	0.937296
	0.25	-1.9145	-0.09274
	0.333333	-0.11511	1.7679
	0.416667	0.207908	0.003739
	0.5	-2.1919	1.7679
	0.583333	-2.68768	0.003739
	0.666667	-1.81893	-0.13611
	0.75	-3.02925	0.161913
	0.833333	-2.7167	1.02113
	0.916667	-1.81829	-0.09274
	1	-0.50634	1.7679
	1.08333	-1.73888	0.003739
	1.16667	-2.51732	-0.13611
	1.25	-2.57631	-1.47469
	1.33333	-1.38321	-0.92314
	1.41667	-1.62177	-0.27383
	1.5	-1.69244	-0.05417
	1.58333	-1.26632	-0.69873
	1.66667	-0.45927	-3.12449
	1.75	-1.35034	-2.72121
	1.83333	0.855895	-1.32479
	1.91667	1.10582	0.052867
	2	2.68661	0.937296
	2.08333	3.45627	2.44939
	2.16667	3.19358	4.38341
	2.25	4.10607	6.70308
	2.33333	4.59918	9.42423
	2.41667	6.03922	12.0729
	2.5	5.82822	16.7229
	2.58333	6.93394	18.7556
	2.66667	8.40683	21.9958
	2.75	8.16375	25.1907
	2.83333	8.31111	26.6505
	2.91667	8.98771	28.9557
	3	8.66484	30.0362
	3.08333	9.50974	31.4037
	3.16667	9.9193	31.1282
	3.25	10.57	32.3786
	3.33333	10.86	31.5305
	3.41667	11.6784	31.1533
	3.5	11.6143	31.2195
	3.58333	10.9541	30.0163
	3.66667	12.3235	30.2423
	3.75	10.2669	29.1087
	3.83333	10.5474	28.8663
	3.91667	10.263	28.1397
	4	8.92015	27.0541
	4.08333	10.4862	27.0066
	4.16667	8.76117	26.2981
	4.25	9.81669	25.322
	4.33333	8.30683	25.4701
	4.41667	8.03446	24.4233
	4.5	8.36426	24.6063
	4.58333	8.19722	25.1059
	4.66667	7.98936	23.8412
	4.75	9.5095	24.5504
	4.83333	9.07321	23.7829
	4.91667	12.2429	22.6573
	5	16.5088	22.29
	5.08333	18.5289	22.6161
	5.16667	22.8606	24.0805
	5.25	25.8396	25.9792
	5.33333	28.9428	29.1284
	5.41667	31.6664	29.7364
	5.5	33.6696	31.0181
	5.58333	35.1772	31.78
	5.66667	36.4809	33.8171
	5.75	37.1114	33.3166
	5.83333	37.0239	33.7897
	5.91667	37.2463	33.9115
	6	36.7522	34.3043
	6.08333	36.6489	35.1133
	6.16667	35.9663	36.1861
	6.25	35.7894	36.1924
	6.33333	35.5688	35.7751
	6.41667	34.1571	35.6938
	6.5	34.4057	35.9084
	6.58333	33.3503	35.5236
	6.66667	32.7248	35.4678
	6.75	32.3373	35.7442
	6.83333	31.766	35.7823
	6.91667	31.2383	35.7909
	7	30.7591	35.5694
	7.08333	30.7363	36.3836
	7.16667	30.9775	43.8461
	7.25	37.6122	54.6047
	7.33333	45.5254	70.3948
	7.41667	56.5621	85.429
	7.5	73.0547	94.9094
	7.58333	87.433	98.4997
	7.66667	94.324	98.952
	7.75	96.8122	100.281
	7.83333	97.9516	100.736
	7.91667	98.8604	101.108
	8	98.8803	101.088
	8.08333	99.296	100.765
	8.16667	99.1161	100.998
	8.25	99.591	100.836
	8.33333	99.1568	100.936
	8.41667	99.5805	100.273
	8.5	99.2898	100.539
	8.58333	99.5289	100.019
	8.66667	99.4777	100.594
	8.75	100.049	99.716
	8.83333	99.8567	99.8443
	8.91667	99.9292	99.8275
	9	99.7459
	9.08333	99.7445
	9.16667	100.191
	9.25	99.8138
	9.33333	100.505

## Sheet: Figure 2d
Figure 2d
	Control		Swelling				Unpaired t test (1 nM Iso)				Unpaired t test (10 uM Iso)
	1 nM Iso	10 uM Iso	1 nM Iso	10 uM Iso			P value	<0.0001			P value	0.5359
	25.5809	65.7433	26.6606	42.2209			P value summary	****			P value summary	ns
	21.0609	55.9249	28.7648	41.8854			Significantly different (P < 0.05)?	Yes			Significantly different (P < 0.05)?	No
	30.2006	33.1002	38.4093	56.6151			One- or two-tailed P value?	Two-tailed			One- or two-tailed P value?	Two-tailed
	23.815	24.0147	43.5112	61.7516			t, df	t=7.135, df=87			t, df	t=0.6215, df=87
	35.5562	44.6936	29.0773	35.4946
	26.0276	54.5972	26.3798	30.6539			How big is the difference?				How big is the difference?
	22.3205	47.7537	37.5184	46.0449			Mean of column A	17.85			Mean of column B	43.95
	26.4308	53.8657	37.0409	43.3473			Mean of column C	30.23			Mean of column D	45.3
	5.41461	44.8816	34.6338	35.4937			Difference between means (C - A) ± SEM	12.38 ± 1.736			Difference between means (D - B) ± SEM	1.342 ± 2.160
	2.3962	44.8034	39.5437	51.2373			95% confidence interval	8.934 to 15.83			95% confidence interval	-2.951 to 5.636
	4.1539	45.9182	44.0007	61.2567			R squared (eta squared)	0.3692			R squared (eta squared)	0.00442
	8.75163	39.9053	49.378	65.0623
	14.7149	53.6737	53.9573	67.3966			F test to compare variances				F test to compare variances
	10.3043	51.1951	36.3468	55.0784			F, DFn, Dfd	1.045, 41, 46			F, DFn, Dfd	1.183, 46, 41
	13.5272	46.5262	37.7871	53.8011			P value	0.881			P value	0.5869
	12.1447	35.5309	39.906	66.3096			P value summary	ns			P value summary	ns
	6.3422	41.9604	36.2732	49.8614			Significantly different (P < 0.05)?	No			Significantly different (P < 0.05)?	No
	15.4366	31.9391	30.2412	59.0069
	20.8894	28.3797	24.5828	56.8015			Data analyzed				Data analyzed
	21.9549	42.3693	28.3834	50.5609			Sample size, column A	42			Sample size, column B	42
	18.2041	43.4357	21.8109	43.5383			Sample size, column C	47			Sample size, column D	47
	7.57421	33.3884	25.9984	68.0354
	16.8081	45.3466	18.5802	49.2798
	5.3747	28.8234	21.4852	51.0345
	10.9284	36.9566	20.5609	35.9925
	11.2456	38.1343	20.5278	37.5553
	14.4045	40.4937	26.5279	44.9868
	7.71653	36.462	22.2003	39.0357
	22.6484	50.9287	18.2082	32.6892
	15.1687	36.3368	21.3928	36.1225
	19.5367	50.7116	32.1365	47.4373
	12.7933	48.7471	25.822	41.8841
	16.7583	38.9336	24.384	40.7102
	19.9662	39.0182	26.6304	41.4117
	26.0418	36.8277	20.753	37.6005
	24.814	39.0228	23.6771	36.149
	21.8421	36.1141	28.986	44.4785
	27.5642	51.2117	19.936	25.4948
	33.0915	62.1993	30.1961	37.089
	19.1108	54.5637	32.5388	35.0077
	28.1524	66.6361	29.6887	43.6276
	22.9059	45.018	31.1061	37.7278
			28.1306	40.8441
			35.092	45.4393
			33.1465	38.078
			31.2954	35.6709
			27.7398	32.1546

## Sheet: Figure 3b
Figure 3b
	Time [h:mm:ss]	Control	Swelling
	0:00:00	1.46132	0.209498
	0:00:21	1.80118	3.08902
	0:00:42	1.53475	1.91893
	0:01:03	0.859023	0.869227
	0:01:24	0.762642	1.89057
	0:01:45	0.813378	0.309796
	0:02:06	0.320784	0.133708
	0:02:27	-1.49435	-0.33321
	0:02:48	-1.26147	-2.87009
	0:06:37	4.44992	6.20928
	0:06:58	5.74322	6.66279
	0:07:19	3.60715	8.17221
	0:07:40	3.32256	7.28809
	0:08:01	2.40602	8.69548
	0:08:22	2.9672	8.03709
	0:08:43	2.78304	9.78025
	0:09:04	2.09499	10.1864
	0:09:25	1.40969	8.69246
	0:09:46	1.28988	8.47036
	0:10:07	-0.300762	9.91905
	0:10:28	1.56221	8.92332
	0:10:49	-0.0566796	8.56163
	0:11:10	-0.0327606	8.88711
	0:11:31	0.283408	9.72047
	0:14:36	29.3608	30.4072
	0:14:57	36.1383	42.3635
	0:15:18	41.224	50.0564
	0:15:39	47.6385	57.7226
	0:16:00	49.8088	64.3983
	0:16:21	53.7338	68.3923
	0:16:42	57.1744	72.2578
	0:17:03	58.8459	75.4992
	0:17:24	61.3704	76.8527
	0:17:45	62.4962	79.0467
	0:18:06	63.8485	80.0006
	0:18:27	64.6869	81.8154
	0:18:48	65.2438	82.8664
	0:19:09	66.4715	84.5307
	0:19:30	67.4609	84.144
	0:19:51	68.7351	84.8148
	0:20:12	68.1844	85.7246
	0:20:33	68.3797	86.2587
	0:20:54	69.1234	85.7252
	0:21:15	68.4083	86.1309
	0:21:36	68.1689	86.6993
	0:21:57	68.19	85.7294
	0:22:18	68.2651	86.7461
	0:22:39	68.9682	85.7105
	0:23:00	68.6307	85.2448
	0:23:21	68.2318	86.2013
	0:23:42	68.3374	85.088
	0:24:03	67.0338	84.7353
	0:24:24	67.1267	84.3752
	0:24:45	66.2934	84.9462
	0:25:06	66.1628	83.8129
	0:25:27	65.6143	83.395
	0:25:48	66.1362	83.1745
	0:27:20	81.5453	87.4826
	0:27:41	88.3993	90.9038
	0:28:02	91.5177	92.8764
	0:28:23	94.3394	95.0245
	0:28:44	96.1874	96.063
	0:29:05	96.9097	97.0274
	0:29:26	98.109	97.6014
	0:29:47	97.8819	98.5199
	0:30:08	97.4053	98.2481
	0:30:29	98.9583	99.1265
	0:30:50	98.8276	100.027
	0:31:11	99.4653	99.2964
	0:31:32	99.5551	99.3653
	0:31:53	98.7344	99.8539
	0:32:14	99.59	99.7437
	0:32:35	99.9974	99.2552
	0:32:56	99.3226	100.037
	0:33:17	99.8924	99.12
	0:33:38	100.433	99.808
	0:33:59	99.8554	99.5458
	0:34:20	100.269	99.7451
	0:34:41	99.5153	100.096
	0:35:02	99.8618	100.155
	0:35:23	99.8389	99.2665
	0:35:44	99.5636	99.6667
	0:36:05	99.9758	100.017
	0:36:26	99.9094	99.5354
	0:36:47	100.278	100.11
	0:37:08	99.4452	100.514
	0:37:29	100.392	99.8241

## Sheet: Figure 3c
Figure 3c
	Time [h:mm:ss]	Control	Swelling
	0:00:00	0.562203	-1.04169
	0:00:21	-0.0696389	-0.19097
	0:00:42	-0.127539	-0.15491
	0:01:03	-1.04333	-0.64281
	0:01:24	0.771888	0.379072
	0:01:45	0.361064	-0.46079
	0:02:06	0.896713	-0.27388
	0:02:27	-0.95441	0.420028
	0:02:48	-0.0319292	0.578385
	0:05:32	-2.07022	-0.60784
	0:05:53	-2.34057	-1.26917
	0:06:14	-2.27403	-1.38857
	0:06:35	-1.2033	-0.9372
	0:06:56	-1.78102	-0.88684
	0:07:17	-1.84489	0.657416
	0:07:38	-1.67945	0.358184
	0:07:59	-1.86538	1.4826
	0:08:20	-1.60722	1.5309
	0:08:41	-1.771	1.24079
	0:09:02	-1.11055	1.97499
	0:09:23	-1.15692	2.9961
	0:09:44	-0.649507	2.18043
	0:10:05	-1.10508	2.041
	0:10:26	-1.2545	2.4819
	0:12:29	2.07543	3.66634
	0:12:50	12.443	13.0128
	0:13:11	21.2653	24.7106
	0:13:32	29.2548	35.1301
	0:13:53	35.7571	46.4548
	0:14:14	40.5668	54.766
	0:14:35	43.7361	60.8999
	0:14:56	46.7829	65.6194
	0:15:17	49.778	69.3468
	0:15:38	51.6485	72.9062
	0:15:59	54.0893	75.2869
	0:16:20	55.6178	77.292
	0:16:41	57.1874	79.5058
	0:17:02	59.0286	81.6528
	0:17:23	60.1787	83.1788
	0:17:44	61.2274	83.869
	0:18:05	62.3998	84.9364
	0:18:26	63.6182	85.9258
	0:18:47	64.4665	86.9338
	0:19:08	65.3014	87.0515
	0:19:29	66.5407	87.7078
	0:19:50	67.0456	88.6658
	0:20:11	67.9976	88.7188
	0:20:32	68.3887	88.1383
	0:20:53	69.1897	88.1192
	0:21:14	69.1121	87.9073
	0:21:35	70.5418	89.088
	0:21:56	70.564	88.932
	0:22:17	71.2698	88.7494
	0:22:38	71.5815	88.279
	0:22:59	72.3109	87.6072
	0:23:20	72.4488	87.0896
	0:23:41	73.2419	85.5457
	0:24:02	73.4719	85.0512
	0:24:23	73.3631	83.5563
	0:24:44	73.6286	82.7308
	0:25:05	73.9773	81.8539
	0:25:26	74.5157	79.9617
	0:25:47	74.5134	78.8157
	0:26:08	74.9732	77.8073
	0:26:29	75.3884	76.343
	0:26:50	75.8996	75.4009
	0:27:11	76.0912	74.1806
	0:27:32	76.1109	73.6376
	0:29:02	89.0835	86.3787
	0:29:23	92.8538	91.2461
	0:29:44	94.9904	93.4792
	0:30:05	96.0222	94.7292
	0:30:26	97.3324	95.9182
	0:30:47	97.9189	96.3059
	0:31:08	98.3256	97.011
	0:31:29	98.4035	97.1335
	0:31:50	99.1613	97.7141
	0:32:11	98.9759	98.061
	0:32:32	99.0442	98.5264
	0:32:53	99.9204	98.3059
	0:33:14	99.4416	98.393
	0:33:35	99.4671	98.605
	0:33:56	99.58	98.7242
	0:34:17	100.002	99.6575
	0:34:38	100.046	98.8171
	0:34:59	99.6792	99.2786
	0:35:20	99.7219	98.7905
	0:35:41	99.7232	99.1084
	0:36:02	100.114	98.7978
	0:36:23	100.091	99.7255
	0:36:44	100.069	100.107
	0:37:05	99.9597	99.9737
	0:37:26	99.7164	99.7611
	0:37:47	100.101	99.5901
	0:38:08	99.8304	99.9364
	0:38:29	99.9844	100.074
	0:38:50	99.9032	100.314
	0:39:11	100.181	100.086

## Sheet: Figure 3d
Figure 3d
	Time [h:mm:ss]	Control	Swelling
	0:00:00	-1.94934	-2.45402
	0:00:21	-1.56449	-2.22821
	0:00:42	-1.45046	-1.80076
	0:01:03	-1.02343	-1.61015
	0:01:24	-0.895335	-1.32817
	0:01:45	-0.972447	-1.10231
	0:02:06	-0.778664	-1.08374
	0:02:27	-0.815996	-0.94271
	0:02:48	-0.61895	-0.80196
	0:03:09	-0.603442	-0.39263
	0:03:30	-0.419073	-0.33326
	0:03:51	-0.133149	-0.11034
	0:04:12	0.284326	0.148036
	0:04:33	0.279233	0.243404
	0:04:54	0.592105	0.444789
	0:08:01	-10.7523	-10.1652
	0:08:22	-10.0653	-8.87869
	0:08:43	-9.84641	-7.96408
	0:09:04	-9.40014	-8.3831
	0:09:25	-9.10762	-8.24889
	0:09:46	-8.86176	-8.00115
	0:10:07	-8.5203	-7.85476
	0:10:28	-8.41805	-7.37327
	0:10:49	-7.60997	-6.77151
	0:11:10	-7.40079	-6.70045
	0:11:31	-7.58311	-6.21608
	0:11:52	-7.14859	-6.01889
	0:12:13	-6.83883	-5.46055
	0:12:34	-6.57535	-4.92224
	0:12:55	-6.02294	-4.62527
	0:13:16	-5.79385	-4.55562
	0:13:37	-5.46415	-3.85423
	0:13:58	-5.57141	-3.80077
	0:14:19	-5.07742	-3.35861
	0:14:40	-5.0485	-3.16705
	0:15:01	-4.68792	-2.91755
	0:15:22	-4.43126	-2.64293
	0:15:43	-4.27916	-1.98047
	0:16:04	-4.17692	-2.24546
	0:16:25	-3.94765	-1.71291
	0:16:46	-3.72191	-1.45272
	0:17:07	-3.50181	-1.08672
	0:17:28	-3.48595	-1.2827
	0:17:49	-3.1165	-0.81763
	0:18:10	-3.13205	-0.62896
	0:18:31	-2.80059	-0.45737
	0:18:52	-2.76151	-0.30575
	0:19:13	-2.51127	0.060783
	0:19:34	-2.7347	0.093993
	0:19:55	-2.32989	0.298843
	0:20:16	-2.2387	0.474175
	0:20:37	-2.11674	0.624809
	0:20:58	-1.99186	0.687218
	0:21:19	-1.88611	0.991793
	0:21:40	-1.83009	1.1434
	0:22:01	-1.84728	1.33279
	0:22:22	-1.81839	1.27893
	0:22:43	-1.78985	1.49786
	0:23:32	-4.43852	-1.20043
	0:23:53	-2.02153	2.46794
	0:24:14	1.19712	8.35215
	0:24:35	4.93471	14.4145
	0:24:56	8.39861	20.0073
	0:25:17	12.2201	25.0012
	0:25:38	15.9212	29.0098
	0:25:59	19.5073	32.5694
	0:26:20	22.9658	35.4495
	0:26:41	26.2661	38.0558
	0:27:02	29.1866	40.268
	0:27:23	31.9586	42.1506
	0:27:44	34.5031	43.693
	0:28:05	36.6262	45.313
	0:28:26	39.0956	46.6753
	0:28:47	41.0551	47.9388
	0:29:08	42.6666	48.997
	0:29:29	44.5225	50.094
	0:29:50	45.9257	51.0947
	0:30:11	47.4483	51.8799
	0:30:32	48.6036	52.5645
	0:30:53	49.7238	53.3367
	0:31:14	50.9535	53.9895
	0:31:35	51.8479	54.5695
	0:31:56	52.9065	55.1383
	0:32:17	53.7396	55.7119
	0:32:38	54.5671	56.0917
	0:32:59	55.3438	56.7519
	0:33:20	55.9972	57.0222
	0:33:41	56.6248	57.4719
	0:34:02	57.2529	57.6579
	0:34:23	57.8712	58.147
	0:34:44	58.3139	58.398
	0:35:05	58.7796	58.7576
	0:35:26	59.1355	58.9424
	0:35:47	59.6326	59.3326
	0:36:08	60.009	59.5086
	0:36:29	60.4484	59.8713
	0:36:50	60.6848	60.0086
	0:37:11	61.0404	60.2627
	0:37:32	61.1415	60.5156
	0:37:53	61.6118	60.6975
	0:38:14	61.8053	60.7926
	0:38:35	61.9825	61.0215
	0:39:24	64.8747	61.2743
	0:39:45	70.2737	65.8659
	0:40:06	75.2135	71.0417
	0:40:27	79.4633	75.9737
	0:40:48	82.8908	80.141
	0:41:09	85.849	83.5643
	0:41:30	87.8338	86.3694
	0:41:51	89.4256	88.7934
	0:42:12	90.9669	90.6459
	0:42:33	92.1045	92.3059
	0:42:54	93.3204	93.4104
	0:43:15	94.2917	94.3075
	0:43:36	95.0738	95.1717
	0:43:57	95.7071	95.7316
	0:44:18	96.3879	96.3924
	0:44:39	96.9646	96.9234
	0:45:00	97.3846	97.3423
	0:45:21	97.7522	97.8281
	0:45:42	98.2319	98.1782
	0:46:03	98.5525	98.537
	0:46:24	98.8059	98.7535
	0:46:45	99.0014	99.0147
	0:47:06	99.2619	99.2797
	0:47:27	99.4235	99.5368
	0:47:48	99.6702	99.603
	0:48:09	99.8962	99.8916
	0:48:30	99.9793	100.068
	0:48:51	100.15	100.139
	0:49:12	100.304	100.298

## Sheet: Figure 3e
Figure 3e
		Control									Swelling
	(1) Iso (cytosolic)	-9.267	-9.699	-9.541	-9.069	-9.05	-9.01	-9.223	-9.08		-9.945	-10.06	-10.03	-9.78	-9.579	-9.48	-9.641	-9.563
	(2) Iso (membrane)	-9.757	-9.705	-9.697	-9.581						-10.03	-10.48	-10.14	-9.987
	(3) Iso + Dyngo-4a	-8.1	-8.033	-7.452	-7.625						-8.398	-8.529	-7.852	-8.101
	(4) Iso + IBMX	-8.895	-9.554	-9.315	-8.994						-9.359	-9.835	-9.739	-9.428
	(5) Iso + MβCD	-8.915	-8.954	-8.325							-9.23	-9.407	-9.018
	(6.1) Fsk	-7.243	-6.989	-6.992	-7.393	-6.983					-7.9	-7.573	-7.782	-7.876	-7.677
	(6.2) Fsk (Gαs-KO)	-5.669	-5.6	-5.402	-5.526						-5.72	-5.643	-5.624	-5.772
	(6.3) Fsk (Gαs-KO+Gαs)	-7.223	-6.975	-6.868	-7.024	-7.384					-8.069	-7.8	-7.657	-7.461	-7.732
	(1) Iso (cytosolic)	Paired t test
		P value	<0.0001		How big is the difference?			How effective was the pairing?
		P value summary	****		Mean of differences (B - A)	-0.5174		Correlation coefficient (r)	0.8786
		Significantly different (P < 0.05)?	Yes		SD of differences	0.1207		P value (one tailed)	0.002
		One- or two-tailed P value?	Two-tailed		SEM of differences	0.04268		P value summary	**
		t, df	t=12.12, df=7		95% confidence interval	-0.6183 to -0.4165		Was the pairing significantly effective?	Yes
		Number of pairs	8		R squared (partial eta squared)	0.9545
	(2) Iso (membrane)	Paired t test
		P value	0.0212		How big is the difference?			How effective was the pairing?
		P value summary	*		Mean of differences (B - A)	-0.4743		Correlation coefficient (r)	0.2973
		Significantly different (P < 0.05)?	Yes		SD of differences	0.2134		P value (one tailed)	0.3513
		One- or two-tailed P value?	Two-tailed		SEM of differences	0.1067		P value summary	ns
		t, df	t=4.445, df=3		95% confidence interval	-0.8138 to -0.1347		Was the pairing significantly effective?	No
		Number of pairs	4		R squared (partial eta squared)	0.8682
	(3) Iso + Dyngo-4a	Paired t test
		P value	0.0026		How big is the difference?			How effective was the pairing?
		P value summary	**		Mean of differences (B - A)	-0.4175		Correlation coefficient (r)	0.9583
		Significantly different (P < 0.05)?	Yes		SD of differences	0.08976		P value (one tailed)	0.0208
		One- or two-tailed P value?	Two-tailed		SEM of differences	0.04488		P value summary	*
		t, df	t=9.303, df=3		95% confidence interval	-0.5603 to -0.2747		Was the pairing significantly effective?	Yes
		Number of pairs	4		R squared (partial eta squared)	0.9665
	(4) Iso + IBMX	Paired t test
		P value	0.0022		How big is the difference?			How effective was the pairing?
		P value summary	**		Mean of differences (B - A)	-0.4008		Correlation coefficient (r)	0.9872
		Significantly different (P < 0.05)?	Yes		SD of differences	0.08162		P value (one tailed)	0.0064
		One- or two-tailed P value?	Two-tailed		SEM of differences	0.04081		P value summary	**
		t, df	t=9.820, df=3		95% confidence interval	-0.5306 to -0.2709		Was the pairing significantly effective?	Yes
		Number of pairs	4		R squared (partial eta squared)	0.9698
	(5) Iso + MβCD	Paired t test
		P value	0.0478		How big is the difference?			How effective was the pairing?
		P value summary	*		Mean of differences (B - A)	-0.487		Correlation coefficient (r)	0.9146
		Significantly different (P < 0.05)?	Yes		SD of differences	0.1913		P value (one tailed)	0.1325
		One- or two-tailed P value?	Two-tailed		SEM of differences	0.1104		P value summary	ns
		t, df	t=4.410, df=2		95% confidence interval	-0.9622 to -0.01183		Was the pairing significantly effective?	No
		Number of pairs	3		R squared (partial eta squared)	0.9067
	(6.1) Fsk	Paired t test
		P value	0.0002		How big is the difference?			How effective was the pairing?
		P value summary	***		Mean of differences (B - A)	-0.6416		Correlation coefficient (r)	0.792
		Significantly different (P < 0.05)?	Yes		SD of differences	0.1156		P value (one tailed)	0.0551
		One- or two-tailed P value?	Two-tailed		SEM of differences	0.05171		P value summary	ns
		t, df	t=12.41, df=4		95% confidence interval	-0.7852 to -0.4980		Was the pairing significantly effective?	No
		Number of pairs	5		R squared (partial eta squared)	0.9747
	(6.2) Fsk (Gαs-KO)	Paired t test
		P value	0.081		How big is the difference?			How effective was the pairing?
		P value summary	ns		Mean of differences (B - A)	-0.1405		Correlation coefficient (r)	0.3827
		Significantly different (P < 0.05)?	No		SD of differences	0.1085		P value (one tailed)	0.3086
		One- or two-tailed P value?	Two-tailed		SEM of differences	0.05423		P value summary	ns
		t, df	t=2.591, df=3		95% confidence interval	-0.3131 to 0.03208		Was the pairing significantly effective?	No
		Number of pairs	4		R squared (partial eta squared)	0.6911
	(6.3) Fsk (Gαs-KO+Gαs)	Paired t test
		P value	0.0036		How big is the difference?			How effective was the pairing?
		P value summary	**		Mean of differences (B - A)	-0.649		Correlation coefficient (r)	0.3888
		Significantly different (P < 0.05)?	Yes		SD of differences	0.2371		P value (one tailed)	0.2589
		One- or two-tailed P value?	Two-tailed		SEM of differences	0.106		P value summary	ns
		t, df	t=6.120, df=4		95% confidence interval	-0.9434 to -0.3546		Was the pairing significantly effective?	No
		Number of pairs	5		R squared (partial eta squared)	0.9035

[truncated: 51 more sheets: Figure 4c, Figure 4d, Figure 4g, Figure 4h, Figure 5b, Figure 5c, Figure 5e, Figure 5f, Supplementary Fig 1a, Supplementary Fig 1b, Supplementary Fig 1c, Supplementary Fig 1d, Supplementary Fig 1e, Supplementary Fig 1f, Supplementary Fig 2a, Supplementary Fig 2b, Supplementary Fig 2c, Supplementary Fig 2d, Supplementary Fig 2e, Supplementary Fig 2f …]
